# Supplementary material for: Comparative Study of the Co-Occurring Alternaria and Colletotrichum Species in the Production of Citrus Leaf Spot
Source: J Fungi (Basel). 2023 Nov 8;9(11):1089. doi: 10.3390/jof9111089 (PMC10672444; doi:10.3390/jof9111089)
Supplement: Supplementary file 1 [file jof-09-01089-s001.zip]

Archive with 1 entries (1 files):
- jof-2656705-supplementary.pdf
